# Supplementary material for: Purging viral latency by a bifunctional HSV-vectored therapeutic vaccine in chronically SIV-infected macaques
Source: eLife. 2025 Apr 23;13:RP95964. doi: 10.7554/eLife.95964 (PMC12017772; doi:10.7554/eLife.95964)
Supplement: Figure 2—source data 2. [file elife-95964-fig2-data2.zip]

Archive with 65 entries (51 files):
- Figure 2-source data 2/
- Figure 2-source data 2/figure 2a/
- Figure 2-source data 2/figure 2a/gapdh.tif
- Figure 2-source data 2/figure 2a/IKBa.tif
- Figure 2-source data 2/figure 2a/laminb.tif
- Figure 2-source data 2/figure 2a/p-ikk.jpg
- Figure 2-source data 2/figure 2a/p65.jpg
- Figure 2-source data 2/figure 2b/
- Figure 2-source data 2/figure 2b/FLAG-input-left.tif
- Figure 2-source data 2/figure 2b/Flag-input-right.tif
- Figure 2-source data 2/figure 2b/FLAG-ip-left.tif
- Figure 2-source data 2/figure 2b/flag-ip-right.tif
- Figure 2-source data 2/figure 2b/GAPDH-left.tif
- Figure 2-source data 2/figure 2b/GAPDH-right.tif
- Figure 2-source data 2/figure 2b/HA-input-left.tif
- Figure 2-source data 2/figure 2b/HA-input-right.tif
- Figure 2-source data 2/figure 2b/HA-IP-left.tif
- Figure 2-source data 2/figure 2b/HA-IP-right.tif
- Figure 2-source data 2/figure 2c/
- Figure 2-source data 2/figure 2c/GAPDH.tif
- Figure 2-source data 2/figure 2c/lamin B.tif
- Figure 2-source data 2/figure 2c/NF-kb p65.tif
- Figure 2-source data 2/figure 2g/
- Figure 2-source data 2/figure 2g/left/
- Figure 2-source data 2/figure 2g/left/flag-input.tif
- Figure 2-source data 2/figure 2g/left/flag-ip.tif
- Figure 2-source data 2/figure 2g/left/gapdh.tif
- Figure 2-source data 2/figure 2g/left/myc-input.tif
- Figure 2-source data 2/figure 2g/left/myc-ip.tif
- Figure 2-source data 2/figure 2g/right/
- Figure 2-source data 2/figure 2g/right/flag-input.tif
- Figure 2-source data 2/figure 2g/right/flag-ip.tif
- Figure 2-source data 2/figure 2g/right/gapdh.tif
- Figure 2-source data 2/figure 2g/right/myc-input.tif
- Figure 2-source data 2/figure 2g/right/myc-ip.tif
- Figure 2-source data 2/figure 2h/
- Figure 2-source data 2/figure 2h/Flag.tif
- Figure 2-source data 2/figure 2h/GAPDH.tif
- Figure 2-source data 2/figure 2h/HSF1.tif
- Figure 2-source data 2/figure 2h/P-HSF1 (Ser 320).tif
- Figure 2-source data 2/figure 2i/
- Figure 2-source data 2/figure 2i/flag-input.tif
- Figure 2-source data 2/figure 2i/flag-ip.tif
- Figure 2-source data 2/figure 2i/GAPDH.tif
- Figure 2-source data 2/figure 2i/ha-input.tif
- Figure 2-source data 2/figure 2i/HA-ip.tif
- Figure 2-source data 2/figure 2j/
- Figure 2-source data 2/figure 2j/gapdh.tif
- Figure 2-source data 2/figure 2j/HA.tif
- Figure 2-source data 2/figure 2j/HSF1.tif
- Figure 2-source data 2/figure 2j/P-HSF1.tif
- Figure 2-source data 2/figure 2k/
- Figure 2-source data 2/figure 2l/
- Figure 2-source data 2/figure 2l/2L-right/
- Figure 2-source data 2/figure 2l/2L-right/gapdh.tif
- Figure 2-source data 2/figure 2l/2L-right/HA-input.tif
- Figure 2-source data 2/figure 2l/2L-right/HA-IP.tif
- Figure 2-source data 2/figure 2l/2L-right/Myc-Input.tif
- Figure 2-source data 2/figure 2l/2L-right/Myc-IP.tif
- Figure 2-source data 2/figure 2l/figure 2L-left/
- Figure 2-source data 2/figure 2l/figure 2L-left/GAPDH.tif
- Figure 2-source data 2/figure 2l/figure 2L-left/HA-input.tif
- Figure 2-source data 2/figure 2l/figure 2L-left/HA-IP.tif
- Figure 2-source data 2/figure 2l/figure 2L-left/HSF1-input.tif
- Figure 2-source data 2/figure 2l/figure 2L-left/HSF1-IP.tif
