# Supplementary material for: Purging viral latency by a bifunctional HSV-vectored therapeutic vaccine in chronically SIV-infected macaques
Source: eLife. 2025 Apr 23;13:RP95964. doi: 10.7554/eLife.95964 (PMC12017772; doi:10.7554/eLife.95964)
Supplement: Figure 3—source data 2. [file elife-95964-fig3-data2.zip]

Archive with 5 entries (4 files):
- Figure 3-source data 2/
- Figure 3-source data 2/flag-right.tif
- Figure 3-source data 2/gapdh-left.tif
- Figure 3-source data 2/gapdh-right.tif
- Figure 3-source data 2/SIV serum-left.tif
